# Supplementary material for: Diversity and Biocontrol Potential of Endophytic Fungi and Bacteria Associated with Healthy Welsh Onion Leaves in Taiwan
Source: Microorganisms. 2023 Jul 13;11(7):1801. doi: 10.3390/microorganisms11071801 (PMC10386586; doi:10.3390/microorganisms11071801)
Supplement: Supplementary file 1 [file microorganisms-11-01801-s001.zip]

Archive with 1 entries (1 files):
- microorganisms-2444856-supplementary.pdf
